# Supplementary material for: The essential and downstream common proteins of amyotrophic lateral sclerosis: A protein-protein interaction network analysis
Source: PLoS One. 2017 Mar 10;12(3):e0172246. doi: 10.1371/journal.pone.0172246 (PMC5345759; doi:10.1371/journal.pone.0172246)
Supplement: S2 Text — (TXT) [file pone.0172246.s002.txt]

O00155	O95292
O00548	O95292
O00562	O95292
O15503	O95292
O43681	O95292
O75396	O95292
O95070	O95292
O95104	O95292
P04626	O95292
P04844	O95292
P07910	O95292
P0CG48	O95292
P11441	O95292
P17612	O95292
P18206	O95292
P22059	O95292
P22694	O95292
P23284	O95292
P23763	O95292
P24534	O95292
P25325	O95292
P27361	O95292
P32856	O95292
P39656	O95292
P40337	O95292
P40939	O95292
P46379	O95292
P47985	O95292
P48039	O95292
P54764	O95292
P55072	O95292
P55809	O95292
P61266	O95292
P62258	O95292
P63027	O95292
P63104	O95292
Q00987	O95292
Q07157	O95292
Q12846	O95292
Q13190	O95292
Q15042	O95292
Q16623	O95292
Q16763	O95292
Q5JRX3	O95292
Q5JSH3	O95292
Q5T4F4	O95292
Q7L5D6	O95292
Q7Z6L1	O95292
Q86WH2	O95292
Q8N6S4	O95292
Q8NHP6	O95292
Q969M3	O95292
Q969R2	O95292
Q96CS3	O95292
Q96FQ6	O95292
Q96LZ7	O95292
Q96SU4	O95292
Q99614	O95292
Q9BQB6	O95292
Q9BXB4	O95292
Q9BXB5	O95292
Q9BZF3	O95292
Q9H1P3	O95292
Q9H2F3	O95292
Q9H2M9	O95292
Q9H4L5	O95292
Q9NTJ5	O95292
Q9P035	O95292
Q9P0L0	O95292
Q9UHD8	O95292
Q9UNN5	O95292
Q9Y277	O95292
Q9Y2K6	O95292
O00443	P00441
O00487	P00441
O14618	P00441
O15305	P00441
O15382	P00441
O15438	P00441
O43172	P00441
O43280	P00441
O43776	P00441
O43865	P00441
O75312	P00441
O75323	P00441
O75419	P00441
O75643	P00441
O95163	P00441
O95336	P00441
O95352	P00441
O95433	P00441
O95817	P00441
P02511	P00441
P04179	P00441
P04181	P00441
P04839	P00441
P05976	P00441
P06733	P00441
P06737	P00441
P07237	P00441
P07814	P00441
P08133	P00441
P0CG48	P00441
P10415	P00441
P10599	P00441
P11021	P00441
P11142	P00441
P11387	P00441
P11586	P00441
P12004	P00441
P12814	P00441
P13473	P00441
P13693	P00441
P13796	P00441
P13797	P00441
P13861	P00441
P14324	P00441
P14652	P00441
P14868	P00441
P15531	P00441
P16298	P00441
P16871	P00441
P17174	P00441
P17302	P00441
P17612	P00441
P17707	P00441
P17858	P00441
P17987	P00441
P18146	P00441
P21281	P00441
P21283	P00441
P21549	P00441
P22314	P00441
P22392	P00441
P22612	P00441
P23284	P00441
P23526	P00441
P24752	P00441
P25208	P00441
P25685	P00441
P25789	P00441
P26639	P00441
P26640	P00441
P26885	P00441
P27361	P00441
P27797	P00441
P29692	P00441
P30044	P00441
P30048	P00441
P30085	P00441
P30153	P00441
P30405	P00441
P30793	P00441
P31150	P00441
P31350	P00441
P31939	P00441
P32119	P00441
P32929	P00441
P34932	P00441
P34949	P00441
P35638	P00441
P36542	P00441
P36543	P00441
P39748	P00441
P40926	P00441
P41250	P00441
P41252	P00441
P45880	P00441
P48643	P00441
P49588	P00441
P49591	P00441
P49716	P00441
P49736	P00441
P49773	P00441
P49959	P00441
P51571	P00441
P54819	P00441
P55036	P00441
P55209	P00441
P55769	P00441
P55786	P00441
P55854	P00441
P61020	P00441
P61970	P00441
P62258	P00441
P62937	P00441
P63000	P00441
P63104	P00441
P63146	P00441
P63172	P00441
P63220	P00441
P63261	P00441
P67775	P00441
P78352	P00441
P98194	P00441
Q00535	P00441
Q01082	P00441
Q01085	P00441
Q01581	P00441
Q01813	P00441
Q04837	P00441
Q04917	P00441
Q05086	P00441
Q06609	P00441
Q06830	P00441
Q07021	P00441
Q08209	P00441
Q12791	P00441
Q13087	P00441
Q13200	P00441
Q13490	P00441
Q13501	P00441
Q13547	P00441
Q13561	P00441
Q14012	P00441
Q14596	P00441
Q15046	P00441
Q15181	P00441
Q15257	P00441
Q15291	P00441
Q15417	P00441
Q15542	P00441
Q15560	P00441
Q15691	P00441
Q15796	P00441
Q15831	P00441
Q4VXU2	P00441
Q5T160	P00441
Q5T2R2	P00441
Q6EEV6	P00441
Q6IA86	P00441
Q6ICL3	P00441
Q6NXT2	P00441
Q6UWP2	P00441
Q71UI9	P00441
Q76N89	P00441
Q86YJ6	P00441
Q8IZH2	P00441
Q8N668	P00441
Q8TCX1	P00441
Q92698	P00441
Q969P5	P00441
Q96CV9	P00441
Q96D46	P00441
Q96LA8	P00441
Q96NY9	P00441
Q96Q42	P00441
Q96RL7	P00441
Q96T76	P00441
Q99497	P00441
Q99757	P00441
Q99798	P00441
Q9BSB4	P00441
Q9BSU3	P00441
Q9BZE2	P00441
Q9GZT8	P00441
Q9GZZ9	P00441
Q9H0X9	P00441
Q9H1Y0	P00441
Q9H2F3	P00441
Q9H3H5	P00441
Q9H981	P00441
Q9H9T3	P00441
Q9HC38	P00441
Q9NR46	P00441
Q9NRW1	P00441
Q9NTJ3	P00441
Q9NTK5	P00441
Q9NUB1	P00441
Q9NV58	P00441
Q9NVS9	P00441
Q9NX47	P00441
Q9P2H5	P00441
Q9P2Y5	P00441
Q9UBN7	P00441
Q9UBS0	P00441
Q9UHD8	P00441
Q9UIJ7	P00441
Q9UKV5	P00441
Q9UNE7	P00441
Q9Y263	P00441
Q9Y265	P00441
Q9Y281	P00441
Q9Y283	P00441
Q9Y285	P00441
Q9Y294	P00441
Q9Y3B8	P00441
Q9Y4I1	P00441
Q9Y697	P00441
P04637	P03950
P13385	P03950
P13489	P03950
P19883	P03950
P32971	P03950
P35609	P03950
P60484	P03950
P68032	P03950
Q00987	P03950
Q15904	P03950
Q9H221	P03950
A4D2P6	P07737
O00401	P07737
O00443	P07737
O15264	P07737
O15530	P07737
O43524	P07737
O75147	P07737
O75323	P07737
O75530	P07737
O95166	P07737
O95336	P07737
O95466	P07737
P02751	P07737
P03372	P07737
P05161	P07737
P07437	P07737
P0CG48	P07737
P13612	P07737
P14672	P07737
P15336	P07737
P16333	P07737
P16871	P07737
P17020	P07737
P17081	P07737
P17302	P07737
P18206	P07737
P19320	P07737
P23946	P07737
P24941	P07737
P27348	P07737
P27361	P07737
P27986	P07737
P32241	P07737
P35080	P07737
P35637	P07737
P35638	P07737
P42226	P07737
P42765	P07737
P43351	P07737
P48167	P07737
P49917	P07737
P50552	P07737
P50570	P07737
P54619	P07737
P55072	P07737
P55196	P07737
P55854	P07737
P60520	P07737
P60709	P07737
P62258	P07737
P63104	P07737
P63165	P07737
P68133	P07737
Q00610	P07737
Q00987	P07737
Q01105	P07737
Q04724	P07737
Q05193	P07737
Q06609	P07737
Q13286	P07737
Q13432	P07737
Q13501	P07737
Q13618	P07737
Q14194	P07737
Q14999	P07737
Q15717	P07737
Q15831	P07737
Q15843	P07737
Q16643	P07737
Q16665	P07737
Q5T3J3	P07737
Q5UIP0	P07737
Q676U5	P07737
Q6ZNE5	P07737
Q7Z5R6	P07737
Q86VE0	P07737
Q86VP6	P07737
Q8N8S7	P07737
Q8TDM6	P07737
Q8TF74	P07737
Q8WVZ9	P07737
Q8WXK4	P07737
Q92558	P07737
Q92636	P07737
Q969Q5	P07737
Q96DT6	P07737
Q96EL3	P07737
Q96F24	P07737
Q96Q27	P07737
Q96QU8	P07737
Q96RR4	P07737
Q96SB4	P07737
Q9BSB4	P07737
Q9BW61	P07737
Q9GZQ8	P07737
Q9GZZ9	P07737
Q9H0R8	P07737
Q9H1Y0	P07737
Q9H492	P07737
Q9NQX3	P07737
Q9NR46	P07737
Q9NT62	P07737
Q9P2Y5	P07737
Q9UGJ0	P07737
Q9UKR5	P07737
Q9UNE7	P07737
Q9Y371	P07737
Q9Y576	P07737
Q9Y5K5	P07737
Q9Y5M8	P07737
B2RXH8	P09651
O00233	P09651
O00425	P09651
O00443	P09651
O00469	P09651
O00567	P09651
O14763	P09651
O14879	P09651
O14948	P09651
O14965	P09651
O14979	P09651
O15111	P09651
O15226	P09651
O15264	P09651
O15530	P09651
O43143	P09651
O43172	P09651
O43390	P09651
O43524	P09651
O43741	P09651
O43809	P09651
O43823	P09651
O60260	P09651
O60306	P09651
O60477	P09651
O60506	P09651
O60563	P09651
O60568	P09651
O60678	P09651
O75127	P09651
O75143	P09651
O75147	P09651
O75323	P09651
O75385	P09651
O75530	P09651
O75643	P09651
O76094	P09651
O94817	P09651
O95166	P09651
O95249	P09651
O95352	P09651
O95644	P09651
O95758	P09651
O95793	P09651
O95816	P09651
O95870	P09651
O96028	P09651
P01375	P09651
P01730	P09651
P02545	P09651
P02751	P09651
P03372	P09651
P04141	P09651
P04150	P09651
P04637	P09651
P04908	P09651
P05067	P09651
P05231	P09651
P05362	P09651
P05387	P09651
P06730	P09651
P07900	P09651
P07910	P09651
P08238	P09651
P08865	P09651
P09913	P09651
P0CG48	P09651
P11021	P09651
P11308	P09651
P11387	P09651
P11940	P09651
P12956	P09651
P13010	P09651
P13612	P09651
P14866	P09651
P15927	P09651
P16104	P09651
P17096	P09651
P17655	P09651
P17844	P09651
P19320	P09651
P20700	P09651
P22301	P09651
P22626	P09651
P23246	P09651
P23396	P09651
P24941	P09651
P25054	P09651
P25788	P09651
P25963	P09651
P26599	P09651
P27348	P09651
P27694	P09651
P28070	P09651
P29084	P09651
P31942	P09651
P31943	P09651
P32121	P09651
P35222	P09651
P35228	P09651
P35244	P09651
P35638	P09651
P38159	P09651
P38398	P09651
P38646	P09651
P38919	P09651
P39748	P09651
P40337	P09651
P42704	P09651
P43243	P09651
P46459	P09651
P46776	P09651
P46778	P09651
P46782	P09651
P46940	P09651
P47897	P09651
P48634	P09651
P48736	P09651
P49407	P09651
P49917	P09651
P50750	P09651
P52272	P09651
P52597	P09651
P52655	P09651
P53041	P09651
P54619	P09651
P54646	P09651
P54652	P09651
P55072	P09651
P55196	P09651
P55265	P09651
P55345	P09651
P55795	P09651
P55854	P09651
P60033	P09651
P60520	P09651
P60709	P09651
P61247	P09651
P61978	P09651
P62241	P09651
P62314	P09651
P62316	P09651
P62318	P09651
P62753	P09651
P62937	P09651
P62993	P09651
P62995	P09651
P63104	P09651
P63165	P09651
P63173	P09651
P63220	P09651
P78527	P09651
P98170	P09651
P98179	P09651
Q00577	P09651
Q00839	P09651
Q00987	P09651
Q01844	P09651
Q02078	P09651
Q03188	P09651
Q05048	P09651
Q07666	P09651
Q07955	P09651
Q08170	P09651
Q08211	P09651
Q09161	P09651
Q12791	P09651
Q12905	P09651
Q12906	P09651
Q12933	P09651
Q12996	P09651
Q13043	P09651
Q13131	P09651
Q13148	P09651
Q13155	P09651
Q13188	P09651
Q13247	P09651
Q13268	P09651
Q13283	P09651
Q13285	P09651
Q13286	P09651
Q13310	P09651
Q13423	P09651
Q13464	P09651
Q13469	P09651
Q13501	P09651
Q13573	P09651
Q13616	P09651
Q13617	P09651
Q13618	P09651
Q13620	P09651
Q14103	P09651
Q14141	P09651
Q14457	P09651
Q14498	P09651
Q14684	P09651
Q14999	P09651
Q15233	P09651
Q15424	P09651
Q15428	P09651
Q15466	P09651
Q15717	P09651
Q15831	P09651
Q15843	P09651
Q16539	P09651
Q16629	P09651
Q16630	P09651
Q16637	P09651
Q16659	P09651
Q16665	P09651
Q16695	P09651
Q1KMD3	P09651
Q2TAZ0	P09651
Q4G0J3	P09651
Q504Q3	P09651
Q5BKZ1	P09651
Q5MNZ9	P09651
Q5T8P6	P09651
Q5U5Q3	P09651
Q5VWX1	P09651
Q5VYK3	P09651
Q676U5	P09651
Q68CP9	P09651
Q6P2Q9	P09651
Q6PID8	P09651
Q6UN15	P09651
Q6UXN9	P09651
Q6ZNE5	P09651
Q7L2E3	P09651
Q7L2J0	P09651
Q7RTV0	P09651
Q7Z6L1	P09651
Q86U42	P09651
Q86V81	P09651
Q86VP6	P09651
Q86WB0	P09651
Q86X55	P09651
Q8IWV7	P09651
Q8IWV8	P09651
Q8IX01	P09651
Q8IYT8	P09651
Q8IZH2	P09651
Q8N163	P09651
Q8N187	P09651
Q8N684	P09651
Q8NC51	P09651
Q8NEB9	P09651
Q8NHV4	P09651
Q8TAE8	P09651
Q8TD19	P09651
Q8TDY2	P09651
Q8TEE9	P09651
Q8WVZ9	P09651
Q8WWW0	P09651
Q8WXA9	P09651
Q92499	P09651
Q92552	P09651
Q92561	P09651
Q92621	P09651
Q92636	P09651
Q92841	P09651
Q92878	P09651
Q92905	P09651
Q92945	P09651
Q92973	P09651
Q93034	P09651
Q969P0	P09651
Q969Q5	P09651
Q96CW5	P09651
Q96DT6	P09651
Q96EY7	P09651
Q96F24	P09651
Q96GD4	P09651
Q96GG9	P09651
Q96KR1	P09651
Q96PK6	P09651
Q96Q27	P09651
Q96RR4	P09651
Q96SB4	P09651
Q99459	P09651
Q99496	P09651
Q99497	P09651
Q99558	P09651
Q99729	P09651
Q99873	P09651
Q9BQS8	P09651
Q9BSB4	P09651
Q9BUQ8	P09651
Q9BVC4	P09651
Q9BWH6	P09651
Q9BXP5	P09651
Q9BXW4	P09651
Q9BZE1	P09651
Q9BZI7	P09651
Q9C0C7	P09651
Q9C0J8	P09651
Q9GZQ8	P09651
Q9GZZ9	P09651
Q9H0D6	P09651
Q9H0R8	P09651
Q9H0W5	P09651
Q9H0Y0	P09651
Q9H1J1	P09651
Q9H1Y0	P09651
Q9H307	P09651
Q9H422	P09651
Q9H492	P09651
Q9HC29	P09651
Q9HCE1	P09651
Q9HCE7	P09651
Q9HCH5	P09651
Q9HCS7	P09651
Q9NR22	P09651
Q9NR30	P09651
Q9NR46	P09651
Q9NRD1	P09651
Q9NS56	P09651
Q9NT62	P09651
Q9NTZ6	P09651
Q9NUL7	P09651
Q9NZI8	P09651
Q9P227	P09651
Q9P2I0	P09651
Q9P2Q2	P09651
Q9P2Y5	P09651
Q9UBS8	P09651
Q9UGJ0	P09651
Q9UHX1	P09651
Q9UKV3	P09651
Q9UKV8	P09651
Q9UL18	P09651
Q9UMS4	P09651
Q9UMX1	P09651
Q9UNY4	P09651
Q9UQ35	P09651
Q9UQL6	P09651
Q9Y371	P09651
Q9Y3B4	P09651
Q9Y3C6	P09651
Q9Y3P9	P09651
Q9Y478	P09651
Q9Y484	P09651
Q9Y4P1	P09651
Q9Y4P8	P09651
Q9Y572	P09651
Q9Y580	P09651
Q9Y5A9	P09651
Q9Y5S9	P09651
Q9Y696	P09651
Q9Y6M1	P09651
Q9Y6Y0	P09651
A6NIV6	P35637
O00232	P35637
O00443	P35637
O00459	P35637
O00461	P35637
O14757	P35637
O15205	P35637
O15264	P35637
O15350	P35637
O15399	P35637
O15479	P35637
O15530	P35637
O43143	P35637
O43175	P35637
O43463	P35637
O43524	P35637
O43741	P35637
O43809	P35637
O60260	P35637
O60356	P35637
O60506	P35637
O60688	P35637
O60739	P35637
O75143	P35637
O75147	P35637
O75323	P35637
O75385	P35637
O75494	P35637
O75525	P35637
O75554	P35637
O75616	P35637
O75815	P35637
O94817	P35637
O94874	P35637
O95073	P35637
O95166	P35637
O95249	P35637
O95352	P35637
O95477	P35637
O95983	P35637
O96028	P35637
P00338	P35637
P00367	P35637
P00492	P35637
P00505	P35637
P00519	P35637
P00533	P35637
P00558	P35637
P00918	P35637
P02545	P35637
P02751	P35637
P02768	P35637
P02808	P35637
P03372	P35637
P04075	P35637
P04181	P35637
P04406	P35637
P04844	P35637
P05141	P35637
P05386	P35637
P06576	P35637
P06733	P35637
P06744	P35637
P06748	P35637
P07195	P35637
P07437	P35637
P07900	P35637
P07947	P35637
P08238	P35637
P08709	P35637
P08758	P35637
P09211	P35637
P09622	P35637
P0C7T5	P35637
P0CG48	P35637
P10809	P35637
P10827	P35637
P11021	P35637
P11142	P35637
P11441	P35637
P11474	P35637
P11586	P35637
P12004	P35637
P12277	P35637
P13612	P35637
P13639	P35637
P13671	P35637
P14618	P35637
P14625	P35637
P14866	P35637
P15884	P35637
P15923	P35637
P15927	P35637
P16871	P35637
P17844	P35637
P17858	P35637
P17947	P35637
P17987	P35637
P18206	P35637
P19320	P35637
P19793	P35637
P22234	P35637
P22314	P35637
P23246	P35637
P23526	P35637
P23528	P35637
P23743	P35637
P24928	P35637
P24941	P35637
P25054	P35637
P25705	P35637
P26599	P35637
P26641	P35637
P27348	P35637
P27694	P35637
P29401	P35637
P30050	P35637
P30101	P35637
P30480	P35637
P31153	P35637
P31943	P35637
P32322	P35637
P32969	P35637
P35222	P35637
P35226	P35637
P35232	P35637
P35244	P35637
P35580	P35637
P35638	P35637
P36578	P35637
P36871	P35637
P38159	P35637
P38646	P35637
P39060	P35637
P40227	P35637
P40925	P35637
P40926	P35637
P42574	P35637
P46459	P35637
P46781	P35637
P46782	P35637
P48643	P35637
P48736	P35637
P49327	P35637
P49368	P35637
P49411	P35637
P49590	P35637
P49841	P35637
P50502	P35637
P50914	P35637
P50990	P35637
P50991	P35637
P51149	P35637
P51991	P35637
P52292	P35637
P52565	P35637
P52597	P35637
P54619	P35637
P54646	P35637
P55060	P35637
P55072	P35637
P55209	P35637
P55210	P35637
P55283	P35637
P55735	P35637
P56537	P35637
P60520	P35637
P60709	P35637
P60842	P35637
P61244	P35637
P61626	P35637
P61956	P35637
P61978	P35637
P62241	P35637
P62263	P35637
P62316	P35637
P62380	P35637
P62805	P35637
P62826	P35637
P62913	P35637
P62937	P35637
P62993	P35637
P63104	P35637
P63279	P35637
P67809	P35637
P68104	P35637
P68363	P35637
P78371	P35637
P82979	P35637
P84243	P35637
P84996	P35637
Q00325	P35637
Q00839	P35637
Q00987	P35637
Q01130	P35637
Q01844	P35637
Q04206	P35637
Q04837	P35637
Q05586	P35637
Q06830	P35637
Q07020	P35637
Q07065	P35637
Q08170	P35637
Q08431	P35637
Q08881	P35637
Q09028	P35637
Q09472	P35637
Q12874	P35637
Q12906	P35637
Q12933	P35637
Q13043	P35637
Q13085	P35637
Q13126	P35637
Q13131	P35637
Q13148	P35637
Q13188	P35637
Q13242	P35637
Q13286	P35637
Q13322	P35637
Q13501	P35637
Q13573	P35637
Q13616	P35637
Q13617	P35637
Q13618	P35637
Q13619	P35637
Q13620	P35637
Q14103	P35637
Q14151	P35637
Q14157	P35637
Q14204	P35637
Q14451	P35637
Q14457	P35637
Q14686	P35637
Q14687	P35637
Q14974	P35637
Q14999	P35637
Q15022	P35637
Q15025	P35637
Q15149	P35637
Q15154	P35637
Q15233	P35637
Q15366	P35637
Q15369	P35637
Q15393	P35637
Q15427	P35637
Q15428	P35637
Q15459	P35637
Q15637	P35637
Q15650	P35637
Q15738	P35637
Q15758	P35637
Q15831	P35637
Q15843	P35637
Q15853	P35637
Q15910	P35637
Q16630	P35637
Q16665	P35637
Q16778	P35637
Q17RS7	P35637
Q2TAZ0	P35637
Q2TBA0	P35637
Q3MHD2	P35637
Q3MIX3	P35637
Q3V6T2	P35637
Q3ZCQ8	P35637
Q4VCS5	P35637
Q53H96	P35637
Q5JTW2	P35637
Q5MNZ9	P35637
Q5T1R4	P35637
Q5T6F2	P35637
Q676U5	P35637
Q6NXE6	P35637
Q6NXR4	P35637
Q6PID8	P35637
Q6ZNE5	P35637
Q71U36	P35637
Q765P7	P35637
Q7L5N1	P35637
Q7Z6L1	P35637
Q86VP6	P35637
Q86XI2	P35637
Q86XP3	P35637
Q8IVM0	P35637
Q8IVU3	P35637
Q8IX18	P35637
Q8IXB1	P35637
Q8IY67	P35637
Q8IYB3	P35637
Q8IYD8	P35637
Q8IYS1	P35637
Q8IYT8	P35637
Q8N1W1	P35637
Q8N8E3	P35637
Q8NC51	P35637
Q8NCA5	P35637
Q8ND71	P35637
Q8NEB9	P35637
Q8NFT6	P35637
Q8TD19	P35637
Q8TD43	P35637
Q8TDY2	P35637
Q8WUA2	P35637
Q8WVZ9	P35637
Q8WWM7	P35637
Q8WWW0	P35637
Q8WXF1	P35637
Q8WYQ5	P35637
Q92499	P35637
Q92636	P35637
Q92804	P35637
Q92900	P35637
Q92905	P35637
Q92973	P35637
Q92993	P35637
Q93034	P35637
Q969F2	P35637
Q969Q5	P35637
Q96DT6	P35637
Q96F24	P35637
Q96FW1	P35637
Q96GG9	P35637
Q96KD3	P35637
Q96P66	P35637
Q96PQ7	P35637
Q96RR4	P35637
Q96SB4	P35637
Q99436	P35637
Q99459	P35637
Q99759	P35637
Q99832	P35637
Q99873	P35637
Q99959	P35637
Q9BQS8	P35637
Q9BRQ4	P35637
Q9BS26	P35637
Q9BSB4	P35637
Q9BVC4	P35637
Q9BW61	P35637
Q9BXW4	P35637
Q9BZF9	P35637
Q9C0C7	P35637
Q9GZQ8	P35637
Q9GZZ9	P35637
Q9H0K1	P35637
Q9H0R8	P35637
Q9H0Y0	P35637
Q9H1Y0	P35637
Q9H3D4	P35637
Q9H492	P35637
Q9H7E2	P35637
Q9HAU4	P35637
Q9NR46	P35637
Q9NRC8	P35637
Q9NRR4	P35637
Q9NSA0	P35637
Q9NT62	P35637
Q9NWH7	P35637
Q9NX01	P35637
Q9NX58	P35637
Q9NZC7	P35637
Q9P212	P35637
Q9P2J5	P35637
Q9P2Y5	P35637
Q9UBE0	P35637
Q9UBW7	P35637
Q9UG63	P35637
Q9UGJ0	P35637
Q9UHR5	P35637
Q9UKA9	P35637
Q9UQ80	P35637
Q9Y224	P35637
Q9Y276	P35637
Q9Y2U5	P35637
Q9Y371	P35637
Q9Y3I0	P35637
Q9Y3P9	P35637
Q9Y446	P35637
Q9Y478	P35637
Q9Y484	P35637
Q9Y490	P35637
Q9Y4P1	P35637
Q9Y4P8	P35637
Q9Y676	P35637
O00161	P43243
O00305	P43243
O00422	P43243
O00443	P43243
O00716	P43243
O14686	P43243
O14965	P43243
O15530	P43243
O15550	P43243
O43524	P43243
O43741	P43243
O60260	P43243
O75147	P43243
O75323	P43243
O75385	P43243
O75509	P43243
O75530	P43243
O75815	P43243
O95166	P43243
O95758	P43243
O95793	P43243
P00533	P43243
P01100	P43243
P01106	P43243
P02751	P43243
P05412	P43243
P06702	P43243
P07947	P43243
P09913	P43243
P0CG48	P43243
P11308	P43243
P13612	P43243
P15927	P43243
P16104	P43243
P19320	P43243
P19838	P43243
P22736	P43243
P24941	P43243
P25054	P43243
P27694	P43243
P29353	P43243
P33993	P43243
P34969	P43243
P35244	P43243
P38606	P43243
P38919	P43243
P49406	P43243
P49792	P43243
P50750	P43243
P51513	P43243
P52757	P43243
P54619	P43243
P55854	P43243
P60520	P43243
P61326	P43243
P61956	P43243
P61978	P43243
P62158	P43243
P62258	P43243
P62993	P43243
P63104	P43243
P63165	P43243
P63279	P43243
P67809	P43243
Q00005	P43243
Q00653	P43243
Q00987	P43243
Q01860	P43243
Q02156	P43243
Q03188	P43243
Q06124	P43243
Q12986	P43243
Q13131	P43243
Q13148	P43243
Q13155	P43243
Q13322	P43243
Q13501	P43243
Q13573	P43243
Q13616	P43243
Q13618	P43243
Q14160	P43243
Q14451	P43243
Q14765	P43243
Q14999	P43243
Q15050	P43243
Q15365	P43243
Q15464	P43243
Q15843	P43243
Q2TAY7	P43243
Q504Q3	P43243
Q5S007	P43243
Q5VTD9	P43243
Q676U5	P43243
Q6IBN1	P43243
Q6ZW49	P43243
Q7L2J0	P43243
Q86VP6	P43243
Q8IYT8	P43243
Q8N6T7	P43243
Q8TDY2	P43243
Q8WVZ9	P43243
Q8WWW0	P43243
Q92636	P43243
Q92905	P43243
Q969G5	P43243
Q96F24	P43243
Q99459	P43243
Q99496	P43243
Q99759	P43243
Q99959	P43243
Q9BQS8	P43243
Q9BSB4	P43243
Q9BV73	P43243
Q9BVJ6	P43243
Q9BW61	P43243
Q9BXB1	P43243
Q9BXJ9	P43243
Q9C0C7	P43243
Q9GZQ8	P43243
Q9GZZ9	P43243
Q9H0R8	P43243
Q9H0W5	P43243
Q9H1Y0	P43243
Q9H2F3	P43243
Q9H492	P43243
Q9H4L7	P43243
Q9NP81	P43243
Q9NR46	P43243
Q9NRI5	P43243
Q9NSE4	P43243
Q9NZC7	P43243
Q9NZM1	P43243
Q9UGJ0	P43243
Q9UJZ1	P43243
Q9UKA9	P43243
Q9UKV8	P43243
Q9UL18	P43243
Q9UMR5	P43243
Q9UNW9	P43243
Q9UNY4	P43243
Q9Y230	P43243
Q9Y272	P43243
Q9Y2Q3	P43243
Q9Y3A4	P43243
Q9Y446	P43243
Q9Y484	P43243
Q9Y4P8	P43243
Q9Y6E0	P43243
B1AQ61	P55072
O00124	P55072
O00141	P55072
O00221	P55072
O00232	P55072
O00237	P55072
O00422	P55072
O00443	P55072
O00459	P55072
O00487	P55072
O00743	P55072
O00750	P55072
O00767	P55072
O14519	P55072
O14579	P55072
O14646	P55072
O14654	P55072
O14730	P55072
O14744	P55072
O14757	P55072
O14802	P55072
O14818	P55072
O15027	P55072
O15116	P55072
O15144	P55072
O15160	P55072
O15205	P55072
O15264	P55072
O15265	P55072
O15399	P55072
O15438	P55072
O15457	P55072
O15503	P55072
O43172	P55072
O43251	P55072
O43399	P55072
O43615	P55072
O43707	P55072
O43709	P55072
O43852	P55072
O60260	P55072
O60264	P55072
O60493	P55072
O60674	P55072
O60678	P55072
O60716	P55072
O60784	P55072
O60832	P55072
O60858	P55072
O60884	P55072
O60941	P55072
O75146	P55072
O75147	P55072
O75323	P55072
O75340	P55072
O75369	P55072
O75396	P55072
O75478	P55072
O75506	P55072
O75530	P55072
O75674	P55072
O75688	P55072
O75815	P55072
O75844	P55072
O75886	P55072
O76064	P55072
O76071	P55072
O77932	P55072
O94868	P55072
O94888	P55072
O94941	P55072
O94973	P55072
O95071	P55072
O95140	P55072
O95155	P55072
O95166	P55072
O95336	P55072
O95376	P55072
O95602	P55072
O95749	P55072
O95801	P55072
O95816	P55072
O96017	P55072
P00558	P55072
P01009	P55072
P01730	P55072
P01889	P55072
P01912	P55072
P02545	P55072
P02647	P55072
P02751	P55072
P04035	P55072
P04049	P55072
P04114	P55072
P04234	P55072
P04637	P55072
P04792	P55072
P04843	P55072
P04844	P55072
P05161	P55072
P05388	P55072
P05556	P55072
P06493	P55072
P06748	P55072
P07237	P55072
P07355	P55072
P07437	P55072
P07550	P55072
P07602	P55072
P07900	P55072
P08107	P55072
P08133	P55072
P08195	P55072
P08238	P55072
P08670	P55072
P08709	P55072
P08758	P55072
P09327	P55072
P09467	P55072
P09496	P55072
P0CG47	P55072
P0CG48	P55072
P10275	P55072
P10276	P55072
P10619	P55072
P10636	P55072
P10809	P55072
P10916	P55072
P11021	P55072
P11142	P55072
P11387	P55072
P11441	P55072
P11686	P55072
P11802	P55072
P12814	P55072
P12931	P55072
P12956	P55072
P13569	P55072
P13591	P55072
P13612	P55072
P13796	P55072
P13861	P55072
P14618	P55072
P14625	P55072
P14635	P55072
P14672	P55072
P14784	P55072
P15144	P55072
P15374	P55072
P15735	P55072
P15924	P55072
P16278	P55072
P16871	P55072
P16949	P55072
P17980	P55072
P17987	P55072
P18206	P55072
P18583	P55072
P19235	P55072
P19320	P55072
P19474	P55072
P19532	P55072
P20073	P55072
P20823	P55072
P20963	P55072
P21281	P55072
P21359	P55072
P21964	P55072
P22087	P55072
P22392	P55072
P22612	P55072
P23396	P55072
P23508	P55072
P24462	P55072
P24928	P55072
P24941	P55072
P25025	P55072
P25786	P55072
P25787	P55072
P25788	P55072
P25789	P55072
P25963	P55072
P26038	P55072
P26045	P55072
P26196	P55072
P26373	P55072
P27348	P55072
P27361	P55072
P27708	P55072
P27797	P55072
P27824	P55072
P28370	P55072
P28482	P55072
P28562	P55072
P28702	P55072
P29692	P55072
P30084	P55072
P30153	P55072
P30260	P55072
P30304	P55072
P30443	P55072
P30480	P55072
P30518	P55072
P30876	P55072
P31040	P55072
P31749	P55072
P31942	P55072
P31943	P55072
P31946	P55072
P31948	P55072
P32121	P55072
P32969	P55072
P33981	P55072
P34932	P55072
P35221	P55072
P35228	P55072
P35250	P55072
P35268	P55072
P35354	P55072
P35606	P55072
P35611	P55072
P35613	P55072
P35638	P55072
P35998	P55072
P36873	P55072
P37198	P55072
P37837	P55072
P38398	P55072
P38432	P55072
P38936	P55072
P40227	P55072
P40855	P55072
P40926	P55072
P40937	P55072
P40938	P55072
P41180	P55072
P41240	P55072
P42224	P55072
P42345	P55072
P42858	P55072
P43378	P55072
P43686	P55072
P45974	P55072
P46379	P55072
P46527	P55072
P46781	P55072
P46940	P55072
P48643	P55072
P48730	P55072
P49257	P55072
P49321	P55072
P49368	P55072
P49588	P55072
P49591	P55072
P49721	P55072
P49755	P55072
P49770	P55072
P49863	P55072
P49959	P55072
P50213	P55072
P50502	P55072
P50851	P55072
P50990	P55072
P50991	P55072
P51149	P55072
P51398	P55072
P51955	P55072
P53350	P55072
P53621	P55072
P54252	P55072
P54253	P55072
P54578	P55072
P54619	P55072
P54646	P55072
P54725	P55072
P54727	P55072
P54886	P55072
P54920	P55072
P55036	P55072
P55210	P55072
P55211	P55072
P55795	P55072
P55854	P55072
P55957	P55072
P57088	P55072
P57740	P55072
P58004	P55072
P58107	P55072
P58872	P55072
P60510	P55072
P60604	P55072
P60709	P55072
P60896	P55072
P60953	P55072
P60981	P55072
P61026	P55072
P61081	P55072
P61086	P55072
P61106	P55072
P61160	P55072
P61247	P55072
P61586	P55072
P61604	P55072
P61619	P55072
P61758	P55072
P61769	P55072
P61956	P55072
P61962	P55072
P61981	P55072
P62136	P55072
P62191	P55072
P62241	P55072
P62258	P55072
P62277	P55072
P62280	P55072
P62330	P55072
P62333	P55072
P62491	P55072
P62633	P55072
P62701	P55072
P62714	P55072
P62753	P55072
P62829	P55072
P62851	P55072
P62888	P55072
P62910	P55072
P62979	P55072
P62993	P55072
P63104	P55072
P63146	P55072
P63165	P55072
P63208	P55072
P63241	P55072
P67775	P55072
P67870	P55072
P68371	P55072
P68543	P55072
P78371	P55072
P78527	P55072
P83731	P55072
P84103	P55072
Q00341	P55072
Q00535	P55072
Q00587	P55072
Q00610	P55072
Q00653	P55072
Q00987	P55072
Q02156	P55072
Q02543	P55072
Q02750	P55072
Q02878	P55072
Q02880	P55072
Q03135	P55072
Q03252	P55072
Q04323	P55072
Q04917	P55072
Q05519	P55072
Q05639	P55072
Q05655	P55072
Q07812	P55072
Q08209	P55072
Q08AM6	P55072
Q09028	P55072
Q10567	P55072
Q12789	P55072
Q12791	P55072
Q12800	P55072
Q12888	P55072
Q13085	P55072
Q13131	P55072
Q13148	P55072
Q13164	P55072
Q13190	P55072
Q13257	P55072
Q13286	P55072
Q13387	P55072
Q13409	P55072
Q13438	P55072
Q13501	P55072
Q13526	P55072
Q13563	P55072
Q13616	P55072
Q13617	P55072
Q13618	P55072
Q13619	P55072
Q13813	P55072
Q13889	P55072
Q13936	P55072
Q14129	P55072
Q14137	P55072
Q14139	P55072
Q14160	P55072
Q14164	P55072
Q14191	P55072
Q14194	P55072
Q14240	P55072
Q14258	P55072
Q14457	P55072
Q14643	P55072
Q14669	P55072
Q14674	P55072
Q14694	P55072
Q14696	P55072
Q14974	P55072
Q14980	P55072
Q14999	P55072
Q14CS0	P55072
Q15003	P55072
Q15011	P55072
Q15022	P55072
Q15042	P55072
Q15046	P55072
Q15051	P55072
Q15061	P55072
Q15075	P55072
Q15084	P55072
Q15149	P55072
Q15404	P55072
Q15417	P55072
Q15418	P55072
Q15436	P55072
Q15542	P55072
Q15554	P55072
Q15653	P55072
Q15717	P55072
Q15785	P55072
Q15797	P55072
Q15831	P55072
Q15843	P55072
Q15907	P55072
Q15910	P55072
Q16513	P55072
Q16543	P55072
Q16594	P55072
Q16665	P55072
Q16763	P55072
Q16827	P55072
Q27J81	P55072
Q2TAZ0	P55072
Q4KMP7	P55072
Q4VXU2	P55072
Q53EL6	P55072
Q53EZ4	P55072
Q53T59	P55072
Q5BKZ1	P55072
Q5JTH9	P55072
Q5T124	P55072
Q5T1M5	P55072
Q5T4S7	P55072
Q5UIP0	P55072
Q5VIR6	P55072
Q5VVQ6	P55072
Q66K14	P55072
Q676U5	P55072
Q68CZ1	P55072
Q68EM7	P55072
Q6EEV6	P55072
Q6GYA4	P55072
Q6ISU1	P55072
Q6NW34	P55072
Q6NXT2	P55072
Q6P996	P55072
Q6PHR2	P55072
Q6PJG6	P55072
Q6PJI9	P55072
Q6U7Q0	P55072
Q6UXN9	P55072
Q6Y7W6	P55072
Q712K3	P55072
Q71UI9	P55072
Q7KZ85	P55072
Q7KZI7	P55072
Q7L5A8	P55072
Q7L5D6	P55072
Q7LBC6	P55072
Q7Z3B4	P55072
Q7Z460	P55072
Q7Z4G1	P55072
Q7Z4G4	P55072
Q7Z5K2	P55072
Q7Z6Z7	P55072
Q86TM6	P55072
Q86U06	P55072
Q86VP1	P55072
Q86W92	P55072
Q86XL3	P55072
Q8IVM0	P55072
Q8IWC1	P55072
Q8IWQ3	P55072
Q8IWZ3	P55072
Q8IXB1	P55072
Q8IXT1	P55072
Q8IY92	P55072
Q8IZH2	P55072
Q8N3U4	P55072
Q8N668	P55072
Q8N6H7	P55072
Q8NBS9	P55072
Q8NBT2	P55072
Q8NFP9	P55072
Q8NHG7	P55072
Q8NHH9	P55072
Q8NI60	P55072
Q8TAT6	P55072
Q8TBB1	P55072
Q8TC59	P55072
Q8TCF1	P55072
Q8TCG1	P55072
Q8TDD1	P55072
Q8TDY2	P55072
Q8TEB1	P55072
Q8TES7	P55072
Q8WTW4	P55072
Q8WUM4	P55072
Q8WV99	P55072
Q8WVM8	P55072
Q8WWY3	P55072
Q8WYA6	P55072
Q92538	P55072
Q92542	P55072
Q92569	P55072
Q92575	P55072
Q92597	P55072
Q92598	P55072
Q92600	P55072
Q92616	P55072
Q92621	P55072
Q92736	P55072
Q92797	P55072
Q92813	P55072
Q92831	P55072
Q92889	P55072
Q92890	P55072
Q92905	P55072
Q92922	P55072
Q92934	P55072
Q92956	P55072
Q92974	P55072
Q93034	P55072
Q969N2	P55072
Q969P5	P55072
Q969W3	P55072
Q96AC1	P55072
Q96AQ7	P55072
Q96BN8	P55072
Q96C92	P55072
Q96CS2	P55072
Q96CS3	P55072
Q96CV9	P55072
Q96D46	P55072
Q96DF8	P55072
Q96DT6	P55072
Q96EK5	P55072
Q96EP0	P55072
Q96FC9	P55072
Q96HA8	P55072
Q96IG2	P55072
Q96IV0	P55072
Q96JA1	P55072
Q96JG6	P55072
Q96JH7	P55072
Q96KP4	P55072
Q96KR1	P55072
Q96LJ8	P55072
Q96LK0	P55072
Q96M98	P55072
Q96N67	P55072
Q96PD7	P55072
Q96PU5	P55072
Q96Q42	P55072
Q96S44	P55072
Q96S55	P55072
Q99471	P55072
Q99496	P55072
Q99497	P55072
Q99757	P55072
Q99759	P55072
Q99816	P55072
Q99832	P55072
Q99956	P55072
Q9BPW8	P55072
Q9BQ67	P55072
Q9BQE3	P55072
Q9BQE4	P55072
Q9BSJ2	P55072
Q9BTA9	P55072
Q9BTM1	P55072
Q9BUI4	P55072
Q9BUL8	P55072
Q9BUN8	P55072
Q9BV68	P55072
Q9BVC4	P55072
Q9BVL2	P55072
Q9BY41	P55072
Q9BYD9	P55072
Q9BYE2	P55072
Q9BZE9	P55072
Q9BZS1	P55072
Q9BZV1	P55072
Q9C0C2	P55072
Q9GZP9	P55072
Q9GZT3	P55072
Q9GZZ9	P55072
Q9H009	P55072
Q9H040	P55072
Q9H0I9	P55072
Q9H0K1	P55072
Q9H0R8	P55072
Q9H0W5	P55072
Q9H1Y0	P55072
Q9H2F3	P55072
Q9H2M9	P55072
Q9H3D4	P55072
Q9H3Q1	P55072
Q9H3R5	P55072
Q9H3S7	P55072
Q9H492	P55072
Q9H4A3	P55072
Q9H4A5	P55072
Q9H583	P55072
Q9H6E4	P55072
Q9H867	P55072
Q9H8G2	P55072
Q9H8H2	P55072
Q9H8Y5	P55072
Q9H9A5	P55072
Q9H9E3	P55072
Q9H9Y6	P55072
Q9HCE7	P55072
Q9NP31	P55072
Q9NPH2	P55072
Q9NR46	P55072
Q9NRC8	P55072
Q9NRD1	P55072
Q9NRX1	P55072
Q9NRZ9	P55072
Q9NSV4	P55072
Q9NU22	P55072
Q9NUW8	P55072
Q9NV58	P55072
Q9NVI1	P55072
Q9NVI7	P55072
Q9NWS0	P55072
Q9NWW5	P55072
Q9NX58	P55072
Q9NXV6	P55072
Q9NYF8	P55072
Q9NZN8	P55072
Q9NZZ3	P55072
Q9P0J7	P55072
Q9P0L0	P55072
Q9P0W5	P55072
Q9P260	P55072
Q9P287	P55072
Q9P2E9	P55072
Q9P2K8	P55072
Q9P2S5	P55072
Q9UBB4	P55072
Q9UBB6	P55072
Q9UBF6	P55072
Q9UBN7	P55072
Q9UBP0	P55072
Q9UBS0	P55072
Q9UBS3	P55072
Q9UBS4	P55072
Q9UBW8	P55072
Q9UFF9	P55072
Q9UHR4	P55072
Q9UJC3	P55072
Q9UJX3	P55072
Q9UJY4	P55072
Q9UJY5	P55072
Q9UK22	P55072
Q9UKB1	P55072
Q9UKG1	P55072
Q9UKV5	P55072
Q9UKY4	P55072
Q9ULC4	P55072
Q9UMS4	P55072
Q9UMX0	P55072
Q9UN86	P55072
Q9UNE7	P55072
Q9UNN5	P55072
Q9UNQ0	P55072
Q9UNS2	P55072
Q9UNZ2	P55072
Q9UP83	P55072
Q9UPT9	P55072
Q9UPZ9	P55072
Q9UQ16	P55072
Q9UQ35	P55072
Q9UQL6	P55072
Q9Y230	P55072
Q9Y263	P55072
Q9Y294	P55072
Q9Y295	P55072
Q9Y297	P55072
Q9Y2P8	P55072
Q9Y2R2	P55072
Q9Y2X3	P55072
Q9Y376	P55072
Q9Y385	P55072
Q9Y3D9	P55072
Q9Y3P9	P55072
Q9Y468	P55072
Q9Y4K3	P55072
Q9Y4L1	P55072
[truncated: 1,764 more rows]
